# Supplementary material for: Gene expression and immunohistochemical analyses of mKast suggest its late pupal and adult-specific functions in the honeybee brain
Source: PLoS One. 2017 May 4;12(5):e0176809. doi: 10.1371/journal.pone.0176809 (PMC5417555; doi:10.1371/journal.pone.0176809)
Supplement: S2 Table — (XLSX) [file pone.0176809.s002.xlsx]

## Sheet: Sheet1
Supplementary Table 2 The quantified value of each samples for comparison of relative mKast expression between metamorphosis stages.
mKast			1	2	3	4	5	6	7
	L5	Ct value	26.44	26.99	26.16	25.85	26.02	26.46	－
		calculated concentration	0.0001213	8.355e-05	0.0001463	0.0001802	0.0001605	0.0001195	－	(pg/μl)
	P3	Ct value	24.23	24.07	24.03	23.84	23.83	－	－
		calculated concentration	0.0005396	0.0006007	0.0006168	0.0007036	0.0007065	－	－	(pg/μl)
	P7	Ct value	19.85	20.23	19.84	19.86	20.29	－	－
		calculated concentration	0.01051	0.008126	0.01056	0.01038	0.00776	－	－	(pg/μl)
	Adult	Ct value	18.83	20.26	19.36	19.51	19.23	19.72	22.7
		calculated concentration	0.02029	0.007869	0.01428	0.01296	0.01556	0.01122	0.001555	(pg/μl)
gapdh			1	2	3	4	5	6	7
	L5	Ct value	15.28	15.1	14.91	14.76	15.11	15.87	－
		calculated concentration	0.2786	0.3131	0.3519	0.3873	0.3107	0.1926	－	(pg/μl)
	P3	Ct value	15.53	15.29	15.2	15.36	15.57	－	－
		calculated concentration	0.2392	0.2774	0.2944	0.2653	0.2326	－	－	(pg/μl)
	P7	Ct value	14.33	14.59	14.67	14.76	14.98	－	－
		calculated concentration	0.509	0.43	0.4092	0.3862	0.3384	－	－	(pg/μl)
	Adult	Ct value	15.85	20.68	16.26	16.3	16.2	15.95	18.61
		calculated concentration	0.1954	0.009379	0.1509	0.147	0.157	0.1838	0.03458	(pg/μl)
